# Supplementary material for: Pd-catalyzed formal Mizoroki–Heck coupling of unactivated alkyl chlorides
Source: Nat Commun. 2021 Feb 12;12:991. doi: 10.1038/s41467-021-21270-9 (PMC7881129; doi:10.1038/s41467-021-21270-9)
Supplement: Supplementary file 3 — Supplementary Data 1 [file 41467_2021_21270_MOESM3_ESM.zip]

Archive with 1 entries (1 files):
- 277654_2_data_set_5204812_qmn8my.docx
